# Supplementary material for: Ultra-Processed Foods in the Food Supply: Prevalence, Nutritional Composition and Use of Voluntary Labelling Schemes
Source: Nutrients. 2025 May 20;17(10):1731. doi: 10.3390/nu17101731 (PMC12113896; doi:10.3390/nu17101731)
Supplement: Supplementary file 1 [file nutrients-17-01731-s001.zip]

Archive with 1 entries (1 files):
- nutrients-3619457-supplementary.pdf
